# Supplementary material for: Identification of Hyaloperonospora arabidopsidis Transcript Sequences Expressed during Infection Reveals Isolate-Specific Effectors
Source: PLoS One. 2011 May 9;6(5):e19328. doi: 10.1371/journal.pone.0019328 (PMC3090399; doi:10.1371/journal.pone.0019328)
Supplement: Table S1 — Primers used for RXLR allele sequencing. (XLS) [file pone.0019328.s005.xls]

## Sheet: Sheet1
Genes	Primer sequences
RXLR3	forward:	AGATGCGTCTTCACATCCTG
	reverse:	TTGTTGTTATTCTGCTGCTGCT
RXLR4	forward:	GGAAAGATGCGTCTTCACAT
	reverse:	ATTGTTGTTATTCTGCTGCTGCT
RXLR5	forward:	TTTTTCGTTGACAACCATGC
	reverse:	CAATAACCTCGCTGGCTTACA
RXLR6	forward:	CACGTCGTAAGTTGACCATG
	reverse:	ACATCGATTGCTCGCATCAC
RXLR7	forward:	CGTCCCGTCCGACATACTTA
	reverse:	GTAGCTACCGCCACCCAGT
RXLR9	forward:	TCTCTTAAGCTTGTGCGATCTTC
	reverse:	AAGTCCTCACCTCCAGTCCA
RXLR13	forward:	TCGACCCCTTCACCTGTTAC
	reverse:	GACATCAGGTCTGCGTCTCA
RXLR15	forward:	CACAACGTCAAACCGACATC
	reverse:	GGGTTTATTGCCGTTTCGTA
RXLR16	forward:	ATGCTGCCAGCTCGCGCAG
	reverse:	TCAAATCGCCGCATTGATGTC
RXLR17	forward:	CACCCACCGAGAACGAGTAT
	reverse:	TGAATGTCTATCCGCCGTCT
RXLR18	forward:	CAATTTAATAATAGAGGGAGAGTCACG
	reverse:	AGGCTGCCAAAGCTTCAAGT
RXLR19	forward:	CGATTCATCGCCCTCACC
	reverse:	CGGTTTCATCACCCACTACG
RXLR20	forward:	CTTTCACCTTGGGTCCTTCC
	reverse:	AAGCACACTTAAGTTCTACTATTACGC
RXLR20	forward:	CGATATGCGACGGAGAGCTG
	reverse:	CAGCTCTCCGTCGCATATCG
RXLR21	forward:	CGACGATGTAGGATCAGATACG
	reverse:	TTTGTGTTTTAGCTGCTACGG
RXLR23	forward:	TCGACCCCTTCACCTGTTAC
	reverse:	CCACGCACTACCTTAGCACA
RXLR29	forward:	AAGTCCTCACCTCCAGTCCA
	reverse:	CATTGCCGTAGCTCCTTTGT
