# Supplementary material for: Identification of Hyaloperonospora arabidopsidis Transcript Sequences Expressed during Infection Reveals Isolate-Specific Effectors
Source: PLoS One. 2011 May 9;6(5):e19328. doi: 10.1371/journal.pone.0019328 (PMC3090399; doi:10.1371/journal.pone.0019328)
Supplement: Table S2 — Enrichment of protein class members in the EST project compared to the genome-wide occurrence. A hypergeometric propability value <0.05 in the Enriched column indicates a significantly higher than average occurrence in the EST set of genes, e.g. all predicted secreted proteins (total). (XLS) [file pone.0019328.s006.xls]

## Sheet: Table functional classification
				Comparison to genome*
		Genome Protein Models with SP	Unigenes with SP	Reduced	Enriched
Hydrolases
	Cell Wall Degrading Enzymes	7	4	0.99896	0.01073
	Serine protease	nd	1	nd	nd
	Serine carboxypeptidase	2	2	1	0.02106
	Aspartyl proteinase/protease	1	1	1	0.14514
	Cysteine protease/proteinase	nd	1	nd	nd
Protection against oxidative stress
	Glutathione s-transferase	1	1	1	0.14514
	Reductases	0	2	na	na
	Glutaredoxin	0	1	na	na
	Thioredoxin	5	3	0.99804	0.02428
Effectors
	RXLR	134	18	0.41837	0.67628
	C-rich proteins	75	16	0.96186	0.06982
	Elicitins	9	4	0.99515	0.03034
	Necrosis inducing like proteins	10	2	0.83272	0.43774
	Crinkler	20	1	0.19077	0.95665
	Cyclophilin	2	1	0.97894	0.26921
All Sequences
	total	1016	198	0.999996	4.2e-06
*the cumulative hypergeometric probability (p-value) is given for the chance
that the number of genes in a specific class is higher or equal (Enriched column)
or smaller or equal (Reduced column) to the observed number of unigenes.
Based on a total count for the genome of 14910 genes and for this EST project of 2164 unigenes.
nd: not determined; na: not applicable
