# Supplementary material for: Identification of Hyaloperonospora arabidopsidis Transcript Sequences Expressed during Infection Reveals Isolate-Specific Effectors
Source: PLoS One. 2011 May 9;6(5):e19328. doi: 10.1371/journal.pone.0019328 (PMC3090399; doi:10.1371/journal.pone.0019328)
Supplement: Table S3 — Functional classification of 90 unigenes based on Pfam domain predictions, BLASTX and manual annotation. (XLS) [file pone.0019328.s007.xls]

## Sheet: Sheet1
Pfam: domain search
Pro3526IW	PF00012.13	HSP70	2.8e-98
Pro1991IW	PF00026.16	Asp	5e-58
Pro2490IW	PF00043.18	GST_C	2.9e-06
Pro3738IW	PF00056.16	Ldh_1_N	1.2e-35
Pro2968IW	PF00085.13	Thioredoxin	6.1e-27
Pro2968IW	PF00085.13	Thioredoxin	2e-27
Pro2875IW	PF00085.13	Thioredoxin	2e-28
Pro2875IW	PF00085.13	Thioredoxin	1.7e-26
Pro3759IW	PF00085.13	Thioredoxin	6e-31
Pro3759IW	PF00085.13	Thioredoxin	2.2e-31
TC1311MERGE	PF00106.18	adh_short	1.3e-10
Pro2915IW	PF00149.21	Metallophos	0.00014
Pro3807IW	PF00150.11	Cellulase	6.1e-12
Pro3351IW	PF00160.14	Pro_isomerase	4.9e-46
Pro3776IW	PF00245.13	Alk_phosphatase	7.2e-76
Pro3221IW	PF00254.21	FKBP_C	4.3e-32
Pro3019IW	PF00300.15	PGAM	3.5e-10
Pro2270IW	PF00400.25	WD40	1.3
Pro2270IW	PF00400.25	WD40	0.00033
Pro2270IW	PF00400.25	WD40	2.4e-10
Pro3224IW	PF00428.12	Ribosomal_60s	2.2e-20
Pro3566IW	PF00445.11	Ribonuclease_T2	5.6e-32
Pro1764IW	PF00450.15	Peptidase_S10	2e-81
Pro2843IW	PF00450.15	Peptidase_S10	1.5e-80
Pro534IW	PF00462.17	Glutaredoxin	9.9e-20
Pro93IW	PF00487.17	FA_desaturase	1.7e-23
Pro2024IW	PF00614.15	PLDc	2.9e-09
Pro3222IW	PF00639.14	Rotamase	1.1e-15
Pro3222IW	PF00639.14	Rotamase	1.8e-16
Pro203IW	PF00742.12	Homoserine_dh	3.8e-39
Pro2119IW	PF00899.14	ThiF	1.6e-36
Pro3133IW	PF00964.10	Elicitin	4.7e-07
HaELL1_Waco	PF00964.10	Elicitin	4.6e-15
HaELL2_Waco	PF00964.10	Elicitin	6.2e-15
HaELL3_Waco	PF00964.10	Elicitin	3.8e-13
Pro3815IW	PF01011.14	PQQ	1.5e-05
Pro3584IW	PF01095.12	Pectinesterase	1.2e-48
Pro3481IW	PF01263.13	Aldose_epim	2.5e-19
Pro3763IW	PF01263.13	Aldose_epim	6.1e-17
Pro5506MERGE	PF01341.10	Glyco_hydro_6	2.1e-53
Pro245IW	PF01435.11	Peptidase_M48	1.7e-55
Pro2157IW	PF01451.14	LMWPc	1e-25
Pro776IW	PF02219.10	MTHFR	2.7e-83
Pro2250IW	PF02466.12	Tim17	6.2e-12
Pro2490IW	PF02798.13	GST_N	3.7e-16
Pro9IW	PF02815.12	MIR	3.2e-12
Pro3738IW	PF02866.11	Ldh_1_C	7.6e-34
Pro1884IW	PF03330.11	DPBB_1	1.4e-09
Pro2846IW	PF03372.16	Exo_endo_phos	4.7e-10
Pro35IW	PF03388.6	Lectin_leg-like	2.4e-30
Pro985IW	PF03446.8	NAD_binding_2	1.4e-29
Pro203IW	PF03447.9	NAD_binding_3	1e-17
Pro2681IW	PF03813.7	Nrap	1.7e-40
Pro1930IW	PF04597.7	Ribophorin_I	3e-23
Pro1396IW	PF04616.7	Glyco_hydro_43	5.4e-27
Pro3361IW	PF04981.6	NMD3	8.9e-70
Pro3632IW	PF05162.6	Ribosomal_L41	2.2e-08
HaNLP1_Waco9	PF05630.4	NPP1	2.4e-48
HaNLP2_Waco9	PF05630.4	NPP1	2.6e-45
Pro964IW	PF07542.4	ATP12	2.2e-13
Pro3759IW	PF07749.5	ERp29	3.1e-13
Pro3232IW	PF09360.3	zf-CDGSH	1.6e-09
Pro2891IW	PF10988.1	DUF2807	8e-07
Pro388IW	PF11380.1	DUF3184	5.2e-17
Pro547IW	PF11779.1	DUF3317	4.8e-07
Manual Annotation:
Cysteine-rich
HaCR1
HaCR2
HaCR3
HaCR4
HaCR5
HaCR6
HaCR7
HaCR8
HaCR9
HaCR10
HaCR11
HaCR12
HaCR13
HaCR14
HaCR15
HaCR16
RXLR
RXLR3
RXLR4
RXLR5
RXLR6
RXLR7
RXLR9
RXLR12
RXLR13
RXLR15
RXLR16
RXLR17
RXLR18
RXLR19
RXLR20
RXLR21
RXLR22
RXLR23
RXLR29
BlastX searches
Crinkler
